# Supplementary material for: Mintaimycins, a Group of Novel Peptide Metabolites from Micromonospora sp. C-3509
Source: Molecules. 2022 Feb 9;27(4):1150. doi: 10.3390/molecules27041150 (PMC8877661; doi:10.3390/molecules27041150)
Supplement: Supplementary file 1 [file molecules-27-01150-s001.zip]

Archive with 1 entries (1 files):
- molecules-1550869-supplementary.pdf
